# Supplementary material for: Recommendations for Interventions to Improve Function in Patients With Lung Cancer: A Clinical Practice Guideline
Source: Cancer Med. 2025 Jul 4;14(13):e70626. doi: 10.1002/cam4.70626 (PMC12231241; doi:10.1002/cam4.70626)
Supplement: Supplementary file 3 — Appendix S3. [file CAM4-14-e70626-s008.xlsx]

## Sheet: Sheet1
Citation	Nation	Study Quality	Level of Evidence	Study Design	Phase	Stage	Population	Number of participants (Analyzed)	Setting	Cancer Treatment
Ahn 2021	South Korea	Fair	3	Pre Post Test	During or Immediate Post-Treatment	I-III	Lung Cancer	40 (29)	Clinic-OP	Outpatient radiation
Andersen 2013	Denmark	Fair	3	Pre Post Test	During and Immediate Post-Treatment	Not specified, not stage limited	All Lung Cancers	59, 51 started intervention (29)	Outpatient, Home-based	Mixed: post-surgical, chemo, and/or radiation
Arbane 2014	UK	Fair	2	RCT	Surgical Post-Operative; During and Immediate Post-Treatment	I-IV	NSCLC	131 (78)	Inpatient, Home-based	Resection
Bade 2021	USA	Good	2	RCT	During and Immediate Post-Treatment	III-IV	Advanced Lung Cancer	40	Home Based	85% in some treatment (chemotherapy and/or immunotherapy, or "targeted treatment")
Brocki 2016	Denmark	Fair	2	RCT	Surgical Post-Operative	Not specified	Lung Cancer 76%; Metastatic/other 25%	70 (68)	Hospital-IP	Post-op lung resection
Brocki 2018	Denmark	Good	2	RCT	Surgical Post-Operative	Not specified	Lung Cancer 75%; Metastatic/other 25%	68 (66)	Hospital-IP	Post-op lung resection
Cheng 2020	China	Fair	3	RCT	Surgical Post-Operative	Not stated	Lung Cancer undergoing Surgery	58	Unspecified	Surgery
Dogan 2020	Turkey	Good	2	RCT	During and Immediate Post-Treatment	II-IV	Lung Cancer	76 (60)	Hospital-IP	Chemotherapy
Edbrooke 2019	Australia	Fair	2	RCT	During and Immediate Post-Treatment	I-IV	Lung Cancer	92 (78)	Home-based	Chemotherapy; radiation; surgical resection; clinical trial
Edvardsen 2015	Norway	Good	2	RCT	During and Immediate Post-Treatment	I-III	Newly diagnosed, resectable NSCLC	61	Fitness centers near patients' homes	Surgical resection, some undergoing subsequent radiation or chemo
Ester 2021	Canada	Fair	3	Pre Post Test	During and Immediate Post-Treatment	IV	Advanced NSCLC stage IV	10 (7)	Clinic-OP	9/10 subjects -systemic therapy with tyrosine kinase inhibitor (6), immune checkpoint inhibitor (2), or immune checkpoint inhibitor + chemotherapy (1)
Ferreira 2021	Canada	Good	2	RCT	Prehabilitation; During or Immediate Post-Treatment	0-IV	NSCLC	124 (95)	Home-based	Pre-operative
Finley 2021	United States	Good	3	Pre Post Test	Prehabilitation	I-III	Lung Cancer	30 (18)	Home-based	Pre-operation
Huang 2017	China	Good	2	RCT	Prehabilitation	I-III	NSCLC at risk for postoperative complications	90	Hospital	Lung cancer resection (after prehab program in the intervention group), 73.3% VATS lobectomy, 26.7% open lobectomy
Huang 2019	Taiwan	Fair	2	RCT	Prehabilitation; During and Immediate Post-Treatment	III-IV	NSCLC awaiting and receiving chemotherapy	55	Home-based	Chemotherapy; Cisplatin-based regimens plus vinorelbine/etoposide/vinblastine/docetaxel every 21-29 days for 4 cycles
Hwang 2012	Taiwan, China	Good	2	RCT	During and Immediate Post-Treatment	III-IV	Lung Cancer	24 (24)	Clinic-OP	Targeted therapy
Jonsson 2019 a,b	Sweden	Fair (a); Good (b)	2	RCT	Surgical Post-Operative	Not specified	Lung Cancer surgical	94	Hospital-IP	Resection
Kendall 2020	Portugal	Poor	3	RCT	During and Immediate Post-Treatment	Not specified	Lung Cancer with partial resection	22X4 groups=88	Home-based	Surgery
Lafaro 2020	USA	Fair	3	Pre Post Test	Prehabilitation; Surgical Post-Operative; During and Immediate Post-Treatment	Not specified	Lung Cancer 53%; GI Cancer 47%	34 (26)	Home-based, Unspecified	Surgery
Lai Huang Yang 2017	China	Fair	2	RCT	Prehabilitation	I-IV	NSCLC	60	Hospital-based	Surgery
Lai Su Qui 2017	China	Good	2	RCT	Prehabilitation	I-IV	NSCLC at risk for complications	101	Hospital-IP	Surgery; 32 VATS, 19 open
Lau 2020	Hong Kong	Fair	2	RCT	Prehabilitation; Surgical Post-Operative; During and Immediate Post-Treatment	Mixed, most III-IV	Lung Cancer, minimal functional issues	157	Outpatient	76% I-BMS group, 75% in CBT group in active treatment
Li 2021	China	Good	2	RCT	Surgical Post-Operative	Not specified	NSCLC undergoing surgery	80	Hospital-IP	Surgical Intervention
Licker 2016, Bhatia 2019	Switzerland	Good	2	RCT	Prehabilitation	I-III	NSCLC	164 (151)	Clinic-OP	Surgery (>80% open thoracotomy)
Liu 2020	China	Good	2	RCT	Prehabilitation	I-III	NSCLC awaiting surgery	73	Clinic-OP	VATS
Liu 2021	Taiwan	Fair	2	RCT	During and Immediate Post-Treatment	I-III	Lung Cancer after VATS surgery	63(54)	Home-based	VATS procedure
Liu 2022	China	Fair	2	Controlled Trial	Surgical Post-Operative	I-III	Operable Lung Cancer	227	Hospital-IP	Surgical resection via VATS
Ma 2021	China	Good	2	RCT	Prehabilitation	I-III	NSCLC scheduled for thorascopic surgery	105 (101)	Hospital-IP	Thoracoscopy
Maddocks 2013	UK	Fair	2	RCT	During and Immediate Post-Treatment	IV	Advanced NSCLC	49	Hospital	Palliative Chemotherapy
Martinez-Velilla 2021	Spain	Poor	3	Controlled Trial	During and Immediate Post-Treatment; unclear if prehabilitation and surgical post-op	I-IV	NSCLC	26	Clinic-OP	Not specified
McDonnell 2020	USA	Fair	3	Pre Post Test	Survivorship	Not specified	NSCLC	62 (49)	Community	Completed treatment for initial diagnosis within last 12 years
Messaggi-Sator 2019	Spain	Good	3	RCT	During and Immediate Post-Treatment	I-II	NSCLC referred for surgery	34 (24)	Research lab	Surgery
Milbury 2019	USA	Good	2	RCT	During and Immediate Post-Treatment	I-III	NSCLC undergoing thoracic radiotherapy (77%) or Espophogeal Cancer (23%) and a family caregiver	26 dyads	Clinic-OP	Ongoing radiation therapy
Minnella 2021	Canada	Good	3	Pre Post Test	Prehabilitation	0-IV	Lung Cancer	45	Clinic-OP, Home-based	Pre-operative; some received neoadjuvant therapy
Morano 2014	Brazil	Fair	2	RCT	Prehabilitation	I-III	NSCLC eligible for lung resection and history of previous pulmonary disease	24	Unspecified	Planned surgery
Naito 2019; Tatematsu 2021	Japan	Good	3	Pre Post Test	During and Immediate Post-Treatment	III-IV	Advanced or metastatic NSCLC (24 pts) or pancreatic cancer (6 pts) receiving chemotherapy	30 (29); 24 lung cancer patients; unclear diagnosis of the nonanalyzed subject	Home-based	Concurrent chemotherapy, various regimens. No immunotherapy, no anti-cachexia medications.
Ozalevli 2010	Turkey	Good	3	Case Series	During and Immediate Post-Treatment	III-IV	Lung Cancer	18 (18)	Hospital-IP	Chemotherapy and/or radiation therapy
Park 2019	Korea	Fair	2	Pre Post Test	During and Immediate Post-Treatment	II-IV	Advanced NSCLC eligible to receive chemotherapy	100 (90)	Community	Chemotherapy
Pehlivan 2011	Turkey	Fair	2	RCT	Prehabilitation; Surgical Post-Operative	I-III	Lung Cancer	60 (60)	Hospital-IP	Preoperative
Pehlivan 2019	Turkey	Good	3	Pre Post Test	Premedical intervention	Not reported	Inoperable NSCLC with insufficient spirometry values FEV1<80%	35 (25)	Home-based	None
Quist 2015	Denmark	Fair	3	Pre Post Test	During and Immediate Post-Treatment	III-IV	NSCLC or SCLC-ED undergoing chemotherapy	114 (71)	Hospital-based	Chemo
Quist 2018	Denmark	Good	2	RCT	During and Immediate Post-Treatment	I-III	Operable NSCLC	235 (96-132)	Clinic-OP	Surgery, either VATS or thoracotomy (randomization included stratification by type of surgery)
Quist 2020	Denmark	Fair	2	RCT	During and Immediate Post-Treatment	III-IV	Inoperable LC	218	Clinic-OP	Chemotherapy and/or radiation
Raz 2016	USA	Poor	4	Cohort	During and Immediate Post-Treatment	I-III	NSCLC undergoing curative intent surgical resection	164 (71)	Outpatient, unclear if some Inpatient	Surgery
Rutkowska 2019	Poland	Fair	2	RCT	During and Immediate Post-Treatment	III-IV	NSCLC receiving chemo	30	Hospital-IP	Chemotherapy
Salhi 2015	Belgium	Good	2	RCT	During and Immediate Post-Treatment	I-III	"Radical treatment"; surgery +chemo or radiation+chemo; with quadriceps weakness	70	Clinic-OP	sugery+chemo or rads+ chemo
Schofield 2013	Australia	Fair	3	RCT	During and Immediate Post-Treatment	Not stated	Inoperable lung or pleural cancer	108	Specialist Facility (Australia)	Scheduled to receive palliative radiation and/or chemotherapy
Sommer 2016	Denmark	Fair	2	RCT	Prehabilitation; During medical intervention	I-III	NSCLC assigned to curative lung cancer surgery	40	Home-based and Clinic OP	Open thoracotomy (22%) or VATS(78%); 33% received adjuvant chemotherapy
Sommer 2020	Denmark	Good	2	RCT	During and Immediate Post-Treatment	I-III	NSCLC assigned for curative intended surgery, or patients with strong clinical suspicion of lung cancer referred for exploratory surgery	235 (123)	Clinic-OP	Patients s/p thoracotomy for lung cancer resection, or for suspected lung cancer. Surgery was primarily VATS in both groups (80% early exercise group and 83% late exercise group). 49% of patients in each group receiving adjuvant chemotherapy.
Stigt 2013	Netherlands	Good	2	RCT	During and Immediate Post-Treatment	Not specified	NSCLC	57 (49)	Clinic-OP	Post-op lung resection; some received adjuvant chemotherapy
Sui 2020	China	Good	2	RCT	During and Immediate Post-Treatment	I-III	NSCLC after surgical resection	200	Home-based	Patients s/p surgical resection of lung cancer, unspecified if other treatments were given.
Tenconi 2021	Italy	Fair	2	RCT	Prehabilitation; Surgical Post-Operative; During and Immediate Post-Treatment	I-II	Lung Cancer	140 (83)	Hospital-IP, Clinic-OP, Home-based	Pre- and Post Lung Resection
Van der Leeden 2019	Netherlands	Fair	3	Observational	Prehabilitation; Surgical Post-Operative	I-III	Lung Cancer surgical resection	62 (48)	Hospital-IP	Surgical resection
Yang 2018	China	Fair	3	Controlled Trial	Surgical Post-Operative	I-II	Lung Cancer after resection	162	Unspecified	Surgical resection
