# Supplementary material for: Recommendations for Interventions to Improve Function in Patients With Lung Cancer: A Clinical Practice Guideline
Source: Cancer Med. 2025 Jul 4;14(13):e70626. doi: 10.1002/cam4.70626 (PMC12231241; doi:10.1002/cam4.70626)
Supplement: Supplementary file 4 — Appendix S4. [file CAM4-14-e70626-s003.xlsx]

## Sheet: Sheet1
Citation	Functional Outcome 1	Primary or Secondary	Functional Outcome Measure 1	Functional Outcome 1 Results	Functional Outcome 2	Primary or Secondary	Functional Outcome Measure 2	Functional Outcome 2 Results	Primary Aim	Power Analysis Primary Aim	Intention to Treat
Ahn 2021	Mobility	Secondary	6MWT	Intervention within group difference pre-rehab to post-rehab (p<.001)	General Function	Secondary	EORTC QLQ-C30 Physical Functioning Scale	No within-group difference in IG (p=0.190)	Feasibility	Not completed	No
Andersen 2013	Mobility	Primary	Walking test (ISWT), or Yo-Yo (running) test for VO2 max	VO2 max NS, 69% adherence at 4 weeks f/up	General Function, Social Integration	Primary	EORTC QLQ-30 and QLQ-LC13 for QOL	QOL items NS	Estimated VO2 max, FEV1	None	NA
Arbane 2014	Mobility	Secondary	Incremental shuttle walk	No difference between groups	General Function	Secondary	EORTC-QLQLC13	No difference, subgroup with airflow restriction sig improvement in QOL	Actigraphy, VO2 max	Yes but not met	No
Bade 2021	Mobility	Primary	Step counts via FitBit (intervention group only; pre/post data)	Increased steps by 893 steps/day at week 6 (p=0.16) and decreased steps by 107 steps/day at week 12 (p=0.87), overall no sig difference	General Function, Physical Activity, Social Integration	Primary	EORTC Global QOL- C30; ; Activity Self-Report	Intervention group with improved role functioning (p=0.022); Significantly more self-reported physical activity in intervention group (average increase in weekly exercise minutes of 123.01 vs controls of 34.7); very high variability, p=0.051.	QOL	Yes	Yes
Brocki 2016	Mobility	Secondary	6 MWT	No between-group difference at 2 weeks (p=0.21)					Strength	Yes	Yes
Brocki 2018	Mobility	Secondary	EQ-5D-5L Mobility Scale	No significant difference between groups.					Physical activity via PAS 2	No	No
Cheng 2020	Mobility	Unclear	6MWT	Exercise group with improved 6MWT 312.8 to 390.2m, p=0.0000; controls no significant change					Pulmonary function, exercise ability, dyspnea, serum inflammatory markers	No	No
Dogan 2020	Mobility	Secondary	6MWT	IG demonstrated within-group difference (p<0.01). IG and CG demonstrate between-group difference after intervention (p=0.046)					QOL	No	No
Edbrooke 2019	Mobility	Primary	6MWT	No significant between-group differences at 9 weeks (p=.308), 6 months (p=.979), and at follow-up	Physical Activity	Secondary	Accelerometry	No significant difference in steps per day and moderate - vigorous activity at EOT and follow-up	6MWT	Yes	Yes
Edvardsen 2015	Mobility	Secondary	Chair stand test, Stair step run for 15 second	Exercise group compared to controls with significantly improved chair stand (2.1times, p<0.001), stair run (4.3 steps, p=0.002).	General Function	Secondary	SF-36	Physical component summary score 51.8 exercise group vs 43.3 control group (p=0.006). Mental component 55.5vs 46.6 (p=0.02)	Peak oxygen update; Sensormedics using continuous graded exercise protocol	Yes	Yes
Ester 2021	Physical Activity	Secondary	Godin Leisure Time Exercise Questionaire (GLTEQ) and Leisure Score Index (LSI)	No significant changes in self-reported physical activity	General Function	Secondary	FACT-L Total	No significant change	Feasibility, Safety	No	Not specified
Ferreira 2021	Mobility	Primary	6MWT	No between-group difference in mean change in 6MWT preoperatively (p=.44), at 4 weeks post-op (p=.74), and 8 weeks post op (p=.68). Sub-analyses of “unfit” prehab patients showed +34.6 m in prehab phase (CM), and of “fit” patients in rehab group + 28 m (CM) between 4 and 8 weeks post-op. Significant effect of time (p=.001), with all groups returning to or exceeding baseline by 8 weeks post-operat…	General Function; Physical Activity	Secondary	SF-36; CHAMPS	SF-36: Between group difference favoring prehab+rehab at 4 weeks for SF-36 Physical Summary (56.6 vs 48.1; p=0.006) and SF-36 Total (60.9 vs 53.7, p=0.022, CM) and at 8 weeks Physical Summary (69.3 vs 61.9; p=0.034). SF-36 Physical Function subscale NS between prehab+rehab (71) and rehab-only (59.3) , p=0.065, but + clinically meaningul favoring prehab+rehab. Social Function subscale NS (P=0.091)…	Mobility	Yes	No
Finley 2021	Physical Activity	Primary	MVPA Level	No within-group change in daily minutes of MVPA during pre-operative period (p=0.70)	Mobility	Secondary	6MWT	No within group difference (p=.14)	MVPA Level	No	No
Huang 2017	Mobility	Secondary	6MWT	Significant increase in combined PR (IMT+CRT) group (by 32.67m, P=0.002) compared to controls. No difference between IMT group and controls (P=0.740)	General Function	Secondary	Physical function subscale of EORTC-QLQ-C30 and EORTC-LC13	No difference in the physical function subscale results (P=0.229 for combined PR group vs control; P=0.571 for IMT group vs control)	Post-op pulmonary complications; Clavien-Dindo classification scheme, grades 1-5	Yes	Yes
Huang 2019	General Function	Primary	EORTC QLQ-C30	Improved global quality of life in the intervention group (p<0.05), but no significant difference between groups in subscales including physical (p=0.403, role (p=0.527), cognitive (p=0.504) or social (p=0.580) .					Symptom distress, QoL	No	Not applicable
Hwang 2012	Mobility	Secondary	EORTC QLQ physical functioning subscale	No within group effect in IG (p=0.17) and no between group effect (p=0.88)					VO2 peak	No	No
Jonsson 2019 a,b	Mobility	Primary	6MWT	No significant difference at hospital discharge and 3 months	Physical Activity	Primary	Actigraphy	In Hospital Outcomes: Significant increase experimental group (accelerometer counts mean difference 495, steps per hour mean difference 14); At 3 months: No significant difference.	6MWT, Actigraphy	Not met	No
Kendall 2020	Mobility	Secondary	6MWD	No significant difference between groups	Physical Activity	Secondary	Actigraphy	IMT compared to EMT, was more effective in improving physical activity	Mobility, Physical activity, Safety, respiratory muscle strength, endurance, Actigraphy, EURO-Qual, PFTs	No	Not specified
Lafaro 2020	Mobility	Secondary	6MWT, TUG	No significant difference between baseline and 2 week post-discharge. Improvement noted between post-operative and 2-4 weeks later.	General Function	Secondary	SPPB	No significant difference between baseline and 2 week post-discharge. Improvement noted between post-operative and 2-4 weeks later.	Feasibility	Not completed	Yes
Lai Huang Yang 2017	Mobility	Secondary	6MWT	Increased 28.6 vs 9.4m; between-groups difference: 19.2 m, p=0.029	General Function	Secondary	EORTC-QLQ-C30	No between group difference in physical function	Postoperative Pulmonary Complications	Yes	Yes
Lai Su Qui 2017	Mobility	Secondary	6MWT	Increase of 22.9m in intervention group and 4.2m in controls (p<0.001)	General Function	Secondary	EORTC-QLQ-30	No significant difference	Postoperative Pulmonary Complications	Yes	Yes
Lau 2020	General Function	Secondary	FACT-G Physical Domain, EORTC Function	No signicifant difference FACT-G Physical. I-BMS demonstrated significantly greater increase in EORTC Function (p<.01)					FACT-G	Yes	Yes
Li 2021	Mobility	Secondary	6MWT	Intervention group with 76.3 +/- 39.8 vs −94.0 +/- 53.0 control; p=0.043					Knowledge and Exercise compliance	No	Yes
Licker 2016, Bhatia 2019	Mobility	Secondary	6MWT	Change in 6MW distance 66 in IT group and -2 in controls, p=0.001					Peak oxygen uptake, Mortality, Complications	Yes	Yes
Liu 2020	Mobility	Primary	6MWT	Prehabilitation intervention difference +60.9 m vs control (P< .001)[Effect size not indicated and CPG authors not able to independently calculate due to no SDs presented, therefore level 2 study not 1.]	General Function	Secondary	WHODAS	No significant Difference	6MWT	Yes - not met	Yes
Liu 2021	Mobility	Primary	6MWT	6MWT significantly greater in training group than control group at weeks 2 (412.5m vs 332.9m; p=0.002), 6 (419m vs 360.8m; p=0.007) and 12 (402m vs 360.9m; p=0.036)					6MWT	Yes	No
Liu 2022	Mobility	Secondary	6MWT	Non-significant difference group by time assessment. Improved 6MWT in both groups over time.					Post-operative complications	No	No
Ma 2021	Mobility	Primary	6MWT	At hospital discharge p=0.003 for between-group differences (317.79m in combined group, 291.09m in breathing exercise group, and 268.29m in controls)[effect size 0.46, medium effect per CPG authors' calculation, therefore level 2 study not 1]					6MWT	Yes	No
Maddocks 2013	Physical Activity	Secondary	Actigraphy	No significant difference	General Function, Social Function	Secondary	EORTC	NS for any domain	Muscle Strength	Met power for NMES but not control	Yes
Martinez-Velilla 2021	General Function	Secondary	VES13	No significant difference					Mortality, readmissions, ED visits	No	No
McDonnell 2020	Mobility	Secondary	6MWT	Level 1 (yoga) IG did not demonstrate within-group difference (p=0.09). Level 2 (more advanced) IG did not demonstrate within-group difference (p=0.11)					Feasibility	Not completed	No
Messaggi-Sator 2019	General Function	Secondary	EORTC-QLQ 30	No difference between groups on EORTC QLQ 30 physical function					Exercise capacity, respiratory muscle strength	Yes	No
Milbury 2019	Mobility	Primary	6MWT	Intervention group performed significantly better than controls with large Cohen's d value effect size post treatment (d=1.07) and at 3 months (d=0.94).	General Function, Social Function	Secondary	SF-36 Physical Function Subscale; Social Function Subscale	Intervention group with significantly better physical function subscale reporting than controls (medium to large effect size with d=0.66). Intervention group with significantly better social function subscale reporting than controls (medium effect size with d=0.44). At T2, intervention group with better role performance subscale scores than controls (medium effect size of d=0.50)	6MWT	Yes	Yes
Minnella 2021	Mobility	Secondary	6MWT	IG demonstrated within-group difference from baseline to pre-operative measurement (p=0.001)					Feasibility	No	No
Morano 2014	Mobility	Secondary	Unsupported upper limb exercise test (UULEX)	Peak work rate of unsupported limb exercise (per UULEX) improved in PR group (P=0.02).	Mobility	Secondary	6MWT	No significant between groups (P=0.59), actually decreased in both groups at one month. Trend for 6MWT to be worse in PR group at baseline (P=0.06).	Systemic Imflammation	No	NA (no drop outs)
Naito 2019; Tatematsu 2021	Mobility	Primary	5X sit to stand, 6MWT	No significant worsening of gait speed or 6MWD over the study period; but 5X sit to stand did show improvement (p<0.05) over the study period. 5X sit to stand remaining improved at 8 weeks. Comparing compliant (n=14) and noncompliant (n=15) patients, no significant differences in 5X sit to stand (p=0.35), 6MWT (p=0.27) or 5m gait speed (p=0.72). Compliance was defined as completing the full or se…	Physical Activity	Secondary	Pedometer	Daily steps showed significant improvement from baseline at 4 weeks (p<0.05) but not 8 weeks. Time spent in activities >/+ 3.9 METs increased from baseline at both the 4 and 8 week time points (p</= 0.05).	Mobility, Handgrip strength	Yes	No
Ozalevli 2010	Mobility	Primary	6MWT	IG demonstrated within-group difference (p=0.003)					No outcome identified as primary	Not completed	Yes
Park 2019	Mobility	Secondary	6MWD	6MWD down at 1 week, up at 6 weeks and stable at 12	General Function, Social Function	Secondary	EORTC, GAD 7, PHQ9	Functional scales improved at 12 weeks	App Use	No	Not specified
Pehlivan 2011	Mobility	Secondary	Maximum walking distance	IG demonstrated within-group difference (p<0.001), no between group analysis					Lung function, Length of hospitalization	Yes	Yes
Pehlivan 2019	Mobility	Primary	6MWT	Significantly improved exercise capacity with median 53.48m (10.14%) improvement in 6MWD (p<0.001)					6MWT	Yes	No
Quist 2015	Mobility	Secondary	6MWT	Improved (p<0.0001)	General Function, Social Integration, Physical Activity	Secondary	Fact-General and FACT-L	Decreased social well being (p<0.0001). Other QOL indices (total, physical, functional, lung cancer subscale) not significant.	Muscle strength, VO2 max	No	NA
Quist 2018	Mobility	Secondary	6MWT	Early rehab group improvement at 14 wks (p<0.001) but not late rehab group (had not received the intervention yet) (p=0.786); between group difference p=0.029. Once late rehab group receives intervention, improves (p<0.001). Between baseline and 26 weeks both groups improve (each p<0.001) without between-group difference (p=0.751). Both groups maintained improvement at 52 weeks (p<0.001 for early…	General Function, Social Integration	General Function, Social Integration	EORTC C30	No significant between-group differences, including for physical, role, emotional, cognitive and social functioning subscales	Change in maximum oxygen consumption (VO2 peak)	Yes	Yes
Quist 2020	Mobility	Secondary	6MWT	Non-significant difference in 6MWD (p=0.09)	General Function, Social Integration	Secondary	FACT-G and FACT-L	NS FACT Physical Function, 1.2 improvement in FACT Social	VO2 max	Yes	Yes
Raz 2016	General Function	Primary	FACT-L	Intervention group with more favorable mean FACT-L scores and LCS scores at 12 months, including physical well being and functional well being, all at p<0.001 level.	Social Function	Primary	FACT-L	Intervention group with more favorable mean FACT-L scores and LCS scores at 12 months, including social function at p<0.001 level	FACT-L (including physical well being, functional well being, and multiple other subscales),Lung Cancer Subscale (symptoms), Distress thermometer	No	NA
Rutkowska 2019	Mobility	Unclear	6MWT, up/go, chair stand	Significant improvement in chair stand, Fullerton up/go, 6MWD (+41 m)					Unclear	No	Not specified
Salhi 2015	Mobility	Primary	6MWT	Significant change in 6MWT in resistance group; not controls or WBV	General Function	Secondary	EORTC-QLQ-C30 Physical Function	No significant difference between groups	Strength, muscle mass, functional capacity	Yes	Yes
Schofield 2013	General Function	Secondary	EORTC-QLQ-C30 V2.0	No difference between groups	Social Function				Perceived unmet needs	Yes, but not met	NA
Sommer 2016	Mobility	Secondary	6MWT	No significant difference between groups. Analysis comparing high to low adherence subjects showed significantly improved postintervention walk distance in the high adherence group (p=0.0229), but the improvement was not maintained at one year(p=0.4093).					Feasibility	No	Yes
Sommer 2020	General Function	Secondary	FACT-G , functional Wellbeing	Improved in the early exercise group at 14 weeks (p=0.036). Non-significant improvement among the late exercise group after they received intervention. No significant between-group differences at 52 weeks.	Social Integration	Secondary	FACT-G Social Wellbeing	No significant difference between groups at any time point	VO2 peak	Yes	Yes
Stigt 2013	Mobility	Secondary	6MWT	Intervention group demonstrated within-group difference at 3 months (p=0.024)	General Function	Secondary	SF-36 Role Physical	No change for either intervention or control groups	QOL	Yes	Yes
Sui 2020	General function	Secondary	EORTC-QLQ-C30 including function subscale	Treatment group with better function score than controls at 12 months (p=0.012) and with higher change in function score than controls at 12 months (p=0.030).					Anxiety and depression: HADS-A, HADS-D	Yes	Yes
Tenconi 2021	Mobility	Primary	6MWT	Rehab group had significantly greater in walking distance than controls (56.4 m, p<0.001) at 6 months	General Function	Secondary	SF-12 Physical Function	NS between groups	6MWT	Yes	Yes
Van der Leeden 2019	Mobility	Primary	6MWT, 30 sec sit to stand	Significent decline from baseline (pre-op) to post-operative hospital discharge	General Function	Secondary	SF-36 Physical Function	Physical function self-report continued to be decreased as compared to baseline at both 6 weeks and 3 months post-surgery	Handgrip strength, 30 sec sit to stand, 6MWT	No	Not specified
Yang 2018	Mobility	Secondary	6MWT	Intervention group with longer distance than control (p<0.001)					Wet sputum weight	Yes	Not specified
