# Supplementary material for: Recommendations for Interventions to Improve Function in Patients With Lung Cancer: A Clinical Practice Guideline
Source: Cancer Med. 2025 Jul 4;14(13):e70626. doi: 10.1002/cam4.70626 (PMC12231241; doi:10.1002/cam4.70626)
Supplement: Supplementary file 5 — Appendix S5. [file CAM4-14-e70626-s002.xlsx]

## Sheet: Sheet1
Citation	Rehab Treatment - Description	Number Participants Rehab Group (Analyzed)	Intensity	Frequency and Length	Duration	Control Intervention	Number Participants Control (Analyzed)	Follow-up Length	Risk/Contraindication to Rx	Safety Concerns Stated
Ahn 2021	2x/week, OP setting incorporating warm-up, strengthening, aerobic exercise, and cool down	40 (29)	Aerobic exercise 65-85% HR max; Strength at RPE of 13-15	60 minute sessions 2x/week	4 weeks	NA	NA	NA	Not specified
Andersen 2013	3 weeks physical therapist supervised exercise (respiratory exercise, warm-up, interval-type endurance, stretching or relaxation) in groups of 8-12 patients, 3 weeks home-based unsupervised and then return to hospital for 3 weeks supervised exercise. Logbook kept.	51 (29)	10-15 min warm-up at low-moderate intensity. Interval-type endurance training on various types of equipment from 2-10 minutes, with self-rated degree of exertion. Respiratory exercises when needed to regain comfort.	1.5 hr twice a week during the supervised phases; daily exercise during the unsupervised phase	9 weeks	None	NA	Phone f/up 4 weeks after intervention	Excluded if symptomatic brain metastasis or heart failure	Respiratory exercises included to regain normal respiratory frequency and comfort when needed
Arbane 2014	Once daily cycling + strengthening ex 1st to 5th post-op day	40	60-90% HRR biking, 10 rep max strengthening	Daily, 1-5th day post-op	30 min biking,	Routine Physiotherapy	38	4 weeks	Not reported	In exercise group more cardiac events (8% vs 0%), but no statistics
Bade 2021	1) 15 minute in-person teaching session on benefits of physical activity 2) provision of FitBit device and phone set-up, 3) individualized walking goals, 4) twice daily gain-framed text messages	20	Intensity-determined by the patient, and individualized targets based on average daily step count during week 1;	Frequency--Ongoing recording of daily step counts	12 weeks	Advised to remain physically active	20	NA	Patients excluded if unable to safely walk, had memory impairment, communication barriers, or if not expected to survive 3 months.	Serious Adverse Events (SAE)
Brocki 2016	Inspiratory muscle training completed 2x/day; PT 1x/day for first two days of hospitalization sitting EOB and ambulation; unsupervised after d/c with phone coaching	35 (34)	Moderate (modified Borg score 3/10)	2x/day	2 weeks	Standard PT consisted of breathing exercises, coughing techniques, and early mobilization	35 (34)	NA	Not specified
Brocki 2018	2x/day sessions inspiratory muscle training; unsupervised after d/c with one-time phone coaching	34 (34)	Moderate (modified Borg score 3/10)	2x/day	2 weeks	No intervention	34 (32)	NA	Not specified
Cheng 2020	1) Exercise training including lower limb exercise, upper limb exercise, "whole physical exercise", 2) respiratory muscle training, 3) Nutritional therapy. Supervision not reported except that "status of the patients was monitored closely during the training".	29		Intensity not reported. Frequency "should be" 3-5 times per week.	12 weeks	Routine nursing care	29	NA	Excluded if significant respiratory or cardiac limitations, recent history of severe trauma or operation, severe renal dysfunction, motivational or cognitive limitations, or severe arthritis	No comment on adverse events. Pulmonary complications decreased from 13.8% to 3.4%
Dogan 2020	Acupressure provided to 3 points twice daily, every day, for 4 weeks. Administration performed by either pt or caregiver for 3 minutes per point on each side of the body.	38 (29)	N/A	2x/day	4 weeks	Standard care	38 (31)	NA	Not specified
Edbrooke 2019	Home-based rehabilitation program involving tailored exercise prescription with a home visit initially followed by two phone calls per week. Sessions incorporated their preferred form of aerobic exercise and LE resistance training.	45 (38)	Aerobic exercise at moderate intensity (score of 4 on Borg Dyspnea Scale); Resistance Traing 80% of 10RM	Aerobic exercise started at minimum of 10 minutes 2x/week; Resistance 2-3x/week with 8-10 reps of 2-3 sets per exercise.	8 weeks	Usual care	47 (40)	6 months	Not specified
Edvardsen 2015	High intensity endurance and strength testing, supervised by "highly qualified personal trainers and physiotherapists". Adherence 88%	30	Walking uphill on a treadmill at 80-95% max HR, 3 series of 6-12 RM of leg press, leg extension, back extensino, seat row, biceps curls, and chest-and-shoulder press, and Balance training. Intensity adjusted after the first 4 weeks	60 minutes, 3X/week; 1 hr per week exercising in groups when feasible	20 weeks, starting 5-7 weeks after surgery	Standard post-op care (2 patients reported supervised exercise training for 2 hrs/wk)	31	End of 20 week exercise program	Not eligible if > 80 years, unable to perform a maximal exercise test	First 4 weeks "focused on safety" and intensity advanced after. One SAE, a hip fracture during balance training, in the exercise group
Ester 2021	Exercise program (outpatient group + home-based), nutrition consultation, and palliative care consultation. Inperson exercise class, included individually tailored aerobic, resistance, and flexibility exercises. Education on principles of exercise in cancer, goal-setting, behavior change, stress management and sleep, nutrition, and social support	10 (7)	Supervised group exercise: Resistance exercises targeting major muscle groups, 2–3 sets of 8–10 repetitions. Progressed at 4, 6, 8 and 10 weeks. Home exercise light to moderate aerobic exercise such as walking for 10-30 minutes and resistance exercise using body weight, exercise ball, or band.	In person group exercise approximately once a week (12 sessions total)	12-14 weeks	NA	NA	NA	Excluded if active infection present, enteral tube feeding or parenteral nutrition, mechanical or functional bowel obstruction, cognitive impairment, anemia (Hb < 80g/L), life expectancy 6 months or less	No adverse events related to the intervention were reported.
Ferreira 2021	Home-based , unsupervised exercise program incorporating aerobic exercise, RT, and stretching 3x/week. Educatio, nutrition, anxiety reduction.	66 (52)	Aerobic exercise at moderate-vigorous intensity; Reststance not specified	3x/week	12 weeks total including 4 weeks before operation and 8 weeks post-operation	Usual care before surgery; exercise intervention began immediately after operation and continued for 8 weeks postoperation	58 (43)	NA	Not specified
Finley 2021	Instructed to complete any form of moderate intensity aerobic PA for 30 minutes per day 5 times per week while wearing a fitness watch	30 (18)	Aerobic exercise at moderate intensity	5x/week for 30 minutes	3 weeks	NA	NA	NA	Not specified
Huang 2017	Two intervention groups: 1) High intensity pulm rehab (PR group) combining conventional resistance training (CRT) on NuStep and inspiratory muscle training (IMT) consisting of abdominal and thoracic breathing training, 2) IMT alone group	60; 30 per group	CRT-NuStep cross-training apparatus patient adjusted resistance, progressively increased the resistance range	2X daily for CRT (NuStep); At least 4X daily for IMT	CRT (NuStep):20 minutes each exercise bout;IMT: 20 minutes each bout; 1 week program	Routine preop preparation including education	30	1 week for the Mobility aims, 30 days post-op for the Primary Aim; individualized for LOS aim	Aimed to Include subjects with increased risk of complications, including age >70, BMI >30, COPD with a heavy smoking history, prior hx thoracic surgery. Excluded: MI or CVA within one year, unstable angina, aneurysm, recent hemoptysis, severe arrhythmia, musculoskeletal or mental disorders.	Post-op complications was the primary endpoint. Dropouts from study group were due to loss of motivation (2 in IMT group), COPD exacerbation (1 in IMT+CRT group), and new worsening of knee pain (2 in IMT+CRT group).
Huang 2019	Web-based education sessions for symptom management strategies including 1) personal assessment of symptoms, 2) explanations of laboratory data, 3) information about lung cancer including treatments, 4) symptom management, 5) emotional and social support, and 6) questions and answers. Lab updates provided and trained nurse response to questions within 24 hours.	27	15-20 minutes per session	Biweekly sessions	3 months	Usual care, including information on chemotherapy side effects via primary care nurse and symptom management for individual needs.	28	4 time points, over 3 months, including pretreatment, and 1, 2, and 3 months after starting chemotherapy.	Excluded if 1)disease recurrence, 2) treatment plan including radiation, targeted/immunotherapy or palliative therapy, 3) any unstable systemic disease, 4) any condition likely to cause discomfort during the research interview	No
Hwang 2012	Exercise on treadmill or cycling ergometer	12 (11)	Intervals of high intensity at 80% of VO2 peak or REP of 11-13 and active recovery of moderate intensity at 60% VO2 peak or RPE of 11-13. Each session included a 10 minute warm up and 5 minute cool down.	3x/week	8 weeks	Usual care with general exercise instruction if requested	12 (13)	NA	None specified	No adverse events reported
Jonsson 2019 a,b	Daily Physiotherapy in hospital with mobilization, ambulation, arm exercises, breathing ex	50	Ambulation up to 15 minutes, with instruction to walk as much as possible. Arm exercises, no resistance, twice daily, 5 repetitions; Brething exercises 3 series of 10 deep breaths every waking hour and coughing/huffing.	Daily days 1-2 then individualized	20-30 min daily for days 1-2 post op then tailored, up to 4 days post-op or discharge	No physiotherapy	44	None		Not reported
Kendall 2020	Daily Physiotherapy in hospital with mobilization, ambulation, arm exercise, breathing ex. Inspiratory Traing group received a Threshold IMT (Philips, Respironics), Expiratory muscle training received a Threshold PEP (Philips Respironics), Combined received both IMT and EMT.	22 in each treatment group total 66. (IMT 13, EMT 13, Combined 18)	Individualized, 30 min of moderate intensity (90% of the baseline), and during the first week exercised at 25 % of MIP, with a load increment of 5 % each week, until reaching 60 % of MIP. EMT training load same as for IMT. Combined received IMT and EMT for 15 min each.	6 days/week, 1 time per week supervised	8 weeks	Usual Care	22 (19)	End of Intervention	None	No adverese events
Lafaro 2020	5 sessions primarily via telehealth in the perioperative period. Issued an individualized walking program and LE exercises	34 (26)	Not specified	5 supervised sessions in perioperative period; frequency of unsupervised exercise not specified	3-5 weeks	NA	NA	NA	None specified
Lai Huang Yang 2017	Aerobic training using NuStep; Inspiratory muscle training	30	Individually tailored	Aerobic training: 1 time per day for 30 min; Inspiratory muscle training: 3 times per day for 20 min	7 days	Usual care	30	End of intervention	Excluded if significant cardiac, neurologic, or orthopedic disorder	4 suspended training, 1 for knee pain
Lai Su Qui 2017	Breathing exercises and aerobic exercise (Nu-Step). Supervision of trained nurse for the breathing exercises.	51	Not specified though subject would rest of O2 sat <88%, Borg dyspnea score >6, or severe exhaustion.	3X/day breathing exercises and daily aerobic exercise	30 min aerobic exercise, 15-30 minutes abdominal exercises; other breathing exercise duration per breath count; 7 day program	Routine preoperative preparation including education	50	At end of 7 days (before surgery), except post-op complication and LOS data were longer term. PPC's up to 30 days.	Excluded if MI or stroke within the previous year, unstable angina, aneurysm, recent (<90 days) hemoptysis, severe arrhythmia, musculoskeletal or mental disorders. Rest break if exhaustion, O2 sat <88% or Borg dyspnea score >6.	Complications were the primary outcome, lower in intervention group. 6 in the intervention group did not complete intervention
Lau 2020	Integrative Body, Mind Spirit	76	3 hour sessions	Weekly	8 weeks	Cognitive Behavioral Therapy	81	16 weeks	High Functioning to enter study	None reported
Li 2021	Animated education module	40	6 minute animation	1X	31 min	Face to Face Education	40	6 days	Not reported	No adverse events reported
Licker 2016, Bhatia 2019	High intensity interval training (HIIT) on a cycling ergometer; additional exercises on an individual basis, such as leg press, leg extension, back extension, seat row, biceps curls, chest or shoulder press. Supervision of physiotherapists.	74	Warmup for 5 minutes at 50% peak work rate the two 10 minute series of 15 second sprint intervals interspersed with 15 second pauses, with 4 minute rest between the two series; 5 minute cooldown at 30% peak WR. Workrate adjusted at each session to target near maximal heart rates	2-3X/week	Attended 7-13 supervised sessions over the 3 to 4 week surgery "waiting period"	Both groups advised to take at least four 30-minute walks/week and counseled on nutrition and alcohol cessation	77	For physical function and physiological parameters, obtained 2-4 days prior to surgery.Complication parameters assessed at 30 days.	Excluded if any contraindication to performing CPET, including uncontrolled cardiac disease, severe pulmonary hypertension; also excluded if any limitations impeding cycling, or inability to adhere to a rehabilitation program	No serious adverse events noted during HIIT sessions
Liu 2020	Prehab: aerobic, strength, nutrition supplement	37	Aerobic: High to moderate based on HR and Borg scale 13-16. Resistance: Advanced when Borg rating <13.	Aerobic: 30 min 3x/week; Resistance: 2x per week	2 weeks	Usual Care	36	30 days post-surgery	Not reported	Not reported
Liu 2021	Combined inspiratory muscle training and aerobic exercise program. Unsupervised home program.	32 (26)	Unsupervised home program. Inspiratory muscle training: 30 breaths 2X per day, resistance load set to achieve moderate-to intense inspiratory muscle training. Incentive spirometer used for 10–15 breaths per round, for three rounds per day. Areobic Exercise:Lower limb stepping 20 min/day, walking RPE 11-13	Daily	Approximately 6 weeks (day of chest tube removal to 6 weeks after discharge).	Usual care including standard perioperative pulmonary rehabilitation program with smoking cessation, breathing control, upper and lower limb exercises, incentive spirometry, lung expansion therapy, and airway clearance therapy	31(28)	12 weeks (6 weeks after completion of intervention)	Patients were excluded if intubation for more than 24 hrs postoperatively, severe acid-base imbalance, hemodynamic instability, severe heart disease, bedridden status, or upper or lower limb weakness.	No significant difference found between groups for complications
Liu 2022	Walking within 2 hours of extubation. HOB elevated to 90 degrees within 2 hrs, then sitting on edge of bed, given a 12.5% carbohydrate solution to drink, independent walking in the corridor for 5-10 min with supervision. If goal not achieved, reevaluated/reattempted every 2 hrs until 8 PM	100	NA	NA	NA	HOB advanced to 90 degrees, Bed exercises for 15-20 minutes every 2 hours, Ambulation instituted on the day after surgery 3x daily.	127	Assessment of readmission rate only	Excluded if preoperative chemotherapy or radiotherapy, history of ipsilateral lung surgery, presence of serious preoperative comorbidities, ICU admission for post-op treatment	No adverse events reported
Ma 2021	Three groups: 1) combined intervention of breathing and aerobic exercise, 2) breathing exercise only group, and controls receiving routine care	Combined exercise group: 35(34) ; Breathing exercise group: 35 (32)	IMT: intensity before surgery set at 30% of initial max, increased by 5% daily to highest tolerable. After surgery, intensity started with 30% initial maximal inspiratory pressure and not modified. Incentive deep-breathing exercise before and after surgery. Breathing exercises for 15 minutes 2x/day. Aerobic exercise: treadmill walking 30 min, target heart rate 70% predicted HR maximal before surg…	Daily	Two weeks preoperatively until the day before surgery, and from the second day postoperatively until time of hospital discharge.	Usual care	35	N/A	Excluded if unstable mental or cognitive disorder or risk factors for adverse events (myocardial infarction, aneurysm) as assessed by treating clinician, and patients who required mechanical ventilation after surgery. No underlying movement disorders.
Maddocks 2013	NMES to bilateral quads	13	Muscle Contraction X 30 min	At least 3 X weekly	8-11 weeks	No NMES	12	11 weeks	Spinal cord stimulation, epilepsy, cardiac pacemaker	No Serious Adverse Events (SAE)
Martinez-Velilla 2021	Multi-component exercise program with resistance, endurance, balance, and flexibility training	19	Strength training at 30-60% max, individualized	45-50 minutes, 2x per week	10 weeks	Usual care	7	NA	Contraindications to exercise	No major adverse events reported
McDonnell 2020	Yoga, 8 in-person small group sessions, an introduction session, and a retreat with a family member. Either yoga (level 1) that consisted of seated poses or a more advanced program (level 2) that also included meditation exercises and seated and standing poses.	62 (49)	Low intensity (yoga focused on gentle movements)	~1 time per week	8 weeks	NA	NA	NA	None specified	Not reported
Messaggi-Sator 2019	Aerobic exercise and high-intensity intermittant expritory muscle training	16 (11)	1 hr	3x week	8 weeks	Standard medical treatment advised to perform physical activity	21 (13)	2 Year (Mortality and recurrance only)	Currently undergoing chemotherapy or radiation, able to complete max exercise testing	No adverse events
Milbury 2019	Dyadic yoga sessions. 1) Joint loosening with breath synchronization, 2) postures including partner poses, 3) breath energization with sound resonance, 4) guided imagery/meditation. 60 minutes sessions. Two certified instructors who had also completed a 200 hrs instructor course in Vivekananda yoga.	13 dyads	Not specified	2-3X/week	6 weeks	Waitlist. Usual care. Offered the intervention after completion of T3 assessment.	13 dyads	Data collected before program (T1), at completion of radiation therapy (T2), and 3 months later (T3)	No medical contraindications. Instructors monitored for adverse events and subjects completted 0-10 Borg scale on a weekly basis to ascertain safety	No related adverse events
Minnella 2021	Intervention was tailored to each participant if they completed exercise component. Exercise intervention incorporated either high intensity interval training or moderate intensity continuous training. Strength, balance, or mobility were also incorporated depending on individual need. Those with mild physical impairment during screening were prescribed a home-based program.	45	High intensity interval training (85-80% of workload reached at peak exercise) or moderate (85% of workload reached at anaerobic threshold)	2-3 times per week	Unspecified; ~4 weeks	Standard care	36	NA	Not specified	No adverse events
Morano 2014	PR (exercise group):Stretching, strength and endurance training, 4 week program (no info on supervision).	12	PR (exercise) group:Upper limb strengthening started at 50% peak work capacity, performed using PNF diagonal movements with barbells. Aerobic conditioning on treadmill at 80% peak work capacity determined by endurance testing	5X weekly (exercise duration not specified)	4 weeks	Chest physical therapy per "routine protocol of the hospital" (lung expansion techniques-sustained maximal insp, fractional insp, breathing patterns, pursed lip breathing, incentive spirometry). Both groups--education, energy	12	4 weeks	Inclusion- Previous pulmonary disease with impaired respiratory function per spirometry (Nl FVC>70%, FEV1>80%. No exclusion criteria noted. Originally had 31 subjects but 5 refused to participate and 2 had normal lung function.	No safety data reported. No dropouts. No mention of safety parameters in exclusion criteria or in the conduct of the exercise programs. No mention of any adverse incidents.
Naito 2019; Tatematsu 2021	NEXTAC program. Low intensity resistance training for lower limbs, with a "self-modified" backup program. Three to five of the follow: 1) sit-to-stand, 2) calf raise, 3) knee extension, 4) knee raise, and 5 side leg raise. Six in-person visits over the course of the study, three of which were nutritional sessions.	29 (23 or 24 lung cancer)	Three levels of the above program including level one: #1,2,3 only, level two: all 5 exercises, level three: all 5 exercises wearing 1 kg ankle weights. Level one program for those with initial (time T1) Borg scale score </=2, level two program if Borg score 3-5, and level three program if Borg score >/=6. Program could be modified at assessments performed at T2 and T3 time points, with potential…	3 sets of 10 repetitions daily.	8 weeks	NA	NA	NA	Inclusion criteria included having at least one source of social support who could monitor safety and compliance. Exclusions included severe psychiatric disorder, unstable cardiac disease, or untreated brain or bone metastases that prevented safe assessments or interventions.	Events possibly related to the program included muscle pain (grade 1 in two patients) , arthralgia (grade 1 in one patient), dyspnea on exertion (grade 1 in one patient), and plantar aponeurositis (grade 1 in one patient). All of these were reported as mild and improving with rest.
Ozalevli 2010	Inpatient chest physiotherapy. Session incorporated breathing exercises, relaxation training, and upper and lower extremity exercises.	18 (18)	Each exercise was completed 10 times twice per day.	Intervention sessions were 20-30 minutes long and occurred twice daily.	Length of hospital stay	NA	NA	NA	Not specified	No complications encountered
Park 2019	Phone-based app of multimodal pulmonary rehabilitation program	100 (90)	Borg scale (Borg 1970), including a 5-min warm-up and cooldown all pulm rehab for 12 weeks, 30-60 mins, TIW aerobics target HR 70%; stretch, strengthening all major muscle groups,.	30 min aerobic, 30 min resistance, 15 min stretching; at least 3 days/week	12 weeks	NA	NA	6 mo	Not specified	Reduced ED visits as compared to those who did not participate.
Pehlivan 2011	Intensive physical therapy occurred 1 week prior to surgery and was continued at same frequency until discharge. Intervention included breathing exercises and walking on a treadmill which included a warm-up and cool-down.	30 (30)	Walking intensity variable depending on patient tolerance	Two times per day	1 week prior to surgery; time variable in post-operative period as they completed PT until discharge	No intensive PT prior to surgery. Routine physical therapy from surgery until discharge	30 (30)	NA	Not specified	2 complications in IG, 1 in control group; not statistically different
Pehlivan 2019	Chest physiotherapy (breathing and coughing exercises), daily walking, inspiratory muscle training with an exercise tool. Nonsupervised home-based program.	35 (25)	Number of laps based on baseline 6MWT results. Intensity of 80% max HR, "gradually increased taking the severity of dyspnea and fatigue ratio as the basis". Inspiratory muscle training with resistance range 0-90, with training loads adjusted to maintain 30% of the baseline max inspiratory pressure.	Walk daily; Inspiratory muscle training twice a day. Duration of exercise bout not specified.	15 days	NA	NA	NA	No additional disease to prevent exercise	Not reported
Quist 2015	Group training of 10-12 patients with warm-up, strength and fitness, and stretching, also relaxation. Supervised by a research physiotherapist.	114 (71)	Warmup of cycling at 60-90% max HR; Strength training of 3 series of 5-8 sets at 70-90% 1RM. Adjustment of 1 RM every other week. Cardiovascular training on cycle at 85-95% max HR for 10-15 minutes. 15-20 min progressive relaxation.	Twice weekly for 1.5 hours	6 weeks	No controls, though did analyze dropouts as pseudocontrols. Completers performed better on 6MWT at baseline.	NA	Final data and end of 6 weeks exercise program	Excluded brain or bone mets, prolonged bone marrow suppression, anticoagulant treatment, symptomatic heart disease	No Serious Adverse Events. Safety screening before each training session by a nurse.
Quist 2018	Supervised postoperative rehabilitation, 12 week program at weeks 2-14 or weeks 14-26. 24 group-based exercise sessions, 3 individual counseling sessions, and 3 group based lessons in health promoting behavior. Exercise program consisted of group based cardiovascular sessions and individualized supervised strengthening exercises. Same intervention protocol as Sommer 2016.	108 (early rehab group) (54-69)	See Sommer 2016	2x/week (24 sixty minute sessions)	12 weeks	Same rehabilitation program but at a later time (weeks 14-26 post-operative.	98 (late rehab group) (50-63)	52 weeks	Respiratory and cardiac status allowing surgery.	Not reported
Quist 2020	12-week supervised, structured exercise training program (aerobic, strength, and relaxation training)	110 (66 completed)	1.5 hrs	2x weekly	12 weeks	Usual care	108 (67 completed)	None	5 excluded during prescreening due to exercise symptoms	No Serious Adverse Events (SAE)
Raz 2016	1) Interdisciplinary supportive care including pre-op QOL assessment, interdisciplinary care planning. 2) Patient educational sessions X 4 focused on potential physical, psychological, social and spiritual needs.	52 (38)	1) 15 minute team discussion of each patient at weekly meetings (approximate). 2) Patient education sessions average 36 minutes each.	1) Case discussion at weekly team meetings 2) Frequency of patient education not specified, but total of four sessions.	Duration of team care for each patient not specified	Routine care. Controls could access supportive care services as needed	66 (33)	12 months	Excluded if another cancer diagnosis within previous 5 years.
Rutkowska 2019	Individualized exercise program with aerobic, strength, and breathing exercise	20	Sessions included: 30 min of fitness; specific respiratory exercises for 30 min (relaxation for breathing muscles, diaphragm with resistance, increase costal or chest breathing, prolonged exhalation exercise, and chest percussion); cycle ergometer or treadmill for 20 to 30 min at an intensity of 30% to 80% of peak work rate; resistance exercise intensity 40% to 70% of the 1 repetition maximum; No…	5X per week	4 weeks	No exercise	10	6wks	Tailored intensity to 6MWD performance, stopped for anemia, fever	No safety concerns
Salhi 2015	3 groups: Conventional resistance training (CRT), Whole Body Vibration (WBV), or Control.	CRT 24 (20), WBV 22 (17)	Both groups received 20 min of aerobic training on the bicy-cle and treadmill at 70% of the respective maximal workload. CRT-group received resistance training on multigym equipment 3 sets of 8 repetitions at 50% 1RM. WBVT group performed exerciseson the vibration platform, starting at 3 sets 30 s for each exercise at 27 Hz.	3x week	12 weeks	Discouraged from exercise	24 (21)	None	Pacemaker, joint prostheses, osteoporotic fractures, severe cachexia	No advere events
Schofield 2013	Consultation session with needs assessment, 2 follow-up sessions provided education and referrals	55	3 sessions	30 min - 1 hr each	3 sessions	Usual Care	53	8 and 12 weeks	NA	No events reported
Sommer 2016	Four exercise groups, with pre-op exercise being home-based, and post-op exercise being rehab center-based: 1) Preop, and postop initiated 2 weeks after surgery, 2) preop, and postop exercise initiated 6 weeks after surgery; 3) Postop only, initiated at 2 weeks, 4) Post-op only, initiated at 6 weeks. Assessments pre-randomization, the day before surgery, postintervention, 6 months, and 1 year.	18 in early exercise (groups 1 and 3)and 22 late exercise (groups 2 and 4)	Postoperative exercise: Warm-up (5 minutes), cardiorespiratory (25 minutes) via ergometer bike. Individually tailored strength (25 minutes) including upper and lower body. Supervised breathing exercises combined with stretching and tension-release techniques (5 minutes). High-intensity: Interval training with warmup period aimed at reaching 85% HRmax (5 minutes) followed by 1 min rest. Duration h…	Pre-op exercise- 30 minutes daily until surgery. Post-op exercise twice a week for 60 minute sessions for 12 weeks (total 24 sessions).	Preop phase 2 weeks, postop phase 12 weeks (weeks 2-14 or 6-18).	None	NA	1 year	No severe cardiac disease or contraindication to exercise testing	No adverse effects attributed to the intervention. One patient developed pulmonary pneumatocele during the exercise intervention but it was not considered to be an adverse event caused by exercise.
Sommer 2020	Early rehabilitation: Individually prepared strengthening program, and group based cardiovascular exercise. Three individual counseling sessions, and three group-based lessons in health-promoting behavior. Smoking cessation, nutrition and education assessed as needed.	119 (56-69)	See Sommer 2016	2x/week (24 sixty minute sessions)	12 weeks	Late rehabilitation group. Same intervention but not until weeks 14-26 postoperative.	116 (50-60)	Data collection at baseline (day before surgery), 14 weeks (completion of exercise in the early intervention group), 26 weeks after surgery (completion of exercise in control group) and 52 weeks after surgery.	Required to have respiratory and cardiac status allowing surgery. Exclusion criteria: presence of metastatic disease or surgical inoperability, severe cardiac disease, contraindications to maximal exercise testing	Not reported
Stigt 2013	12 week rehabilitation program starting 4 weeks after discharge. Sessions completed twice per week at 60-80% of peak cycling load and included muscle training. Plus scheduled visits with pain team and social work.	27 (23)	60-80% of peak cycling load. Did not specify parameters around muscle training.	Two times per week	12 weeks	Usual care	30 (26)	1 year	Not specified	None reported
Sui 2020	12 month interventional stage and 48 month follow-up phase. Intervention: WeChat app-based education with chat or counseling in the WeChat app; daily activity supervision and psychological support via video call every 2 weeks.	100	Individualized walking plan based on "physical status, preferences, and advice of the treating physician".	Ongoing (step counts)	12 months	Simple education and rehabilitation guidance face to face at time of hospital discharge. Follow-up via regular phone or clinic visits. Education manual provided, same as intervention group.	100	60 months (12 months intervention and 48 months follow-up)	Patients were excluded for severe cognitive impairments, severe psychiatric disorders except anxiety/depression, presence of other malignancies, unstable/uncontrolled medical disease, pregnant or breast-feeding women.	No comment on adverse events.
Tenconi 2021	Outpatient and home-based sessions pre-operatively, in-patient treatment post-operatively, and post-operative rehab 1 month after surgery on an outpatient and home basis. Sessions included breathing exercises, aerobic training, resistance training, and respiratory muscle training.	70 (44)	30 minutes of aerobic walking at 60-80% of maximum heart rate; bodyweight resistance training	5 X/ week	2-3 weeks of pre-operative therapy; 8 weeks of post-operative rehab	Standard of care	70 (39)	6 months	Not specified	Serious adverse events, fewer in the intervention group. Only adverse events were mentioned as being related to intervention.
Van der Leeden 2019	In-hospital pre-operative PT consultation, and encouraged to accumulate 30 min/day of aerobic training of their preferred type and to decrease prolonged sitting. Post-operative mobilization program.	62 (48)	Recommended activity level per recommendations "for health" and instructed in deep breathing and cough. Post-operative progressive mobilization program starting at day 1 post-op. By day 5, out of bed for 600 minutes a day and walk 1,000 meters.	Not specified	Until hospital discharge	NA	NA	6 weeks and 3 months	Not specified	63 complications of any type,
Yang 2018	Active cycle of breathing technique	88 (81)	Repeated cycle 3-5 times	15-20 minute session	3 days	Usual care including instruction in deep breathing and effective cough	86 (81)	Hospital discharge	Metastases, unable to complete intervention or testing	Fewer post-operative complications in intervention group, but not significant
